# Supplementary material for: Effects of Group Size on Behavior, Reproduction, and mRNA Expression in Brains of Brandt’s Voles
Source: Brain Sci. 2023 Feb 12;13(2):311. doi: 10.3390/brainsci13020311 (PMC9954483; doi:10.3390/brainsci13020311)
Supplement: Supplementary file 1 [file brainsci-13-00311-s001.zip]

Archive with 1 entries (1 files):
- brainsci-2051375-supplementary.pdf
